# Supplementary material for: Radiotherapy Patterns of Care for Locally-advanced Non-small Cell Lung Cancer in the Pre- and Post-durvalumab Era: A Region-wide Survey in a Japanese Prefecture
Source: J Radiat Res. 2021 Dec 30;63(2):264–71. doi: 10.1093/jrr/rrab116 (PMC8944323; doi:10.1093/jrr/rrab116)
Supplement: SupplementaryTable1_rrab116 [file supplementarytable1_rrab116.xlsx]

## Sheet: T1
Supplementary Table 1. Chemotherapy regimens used for CCRT
Regimen	2017	2019
Carboplatin + paclitaxel	18 (44)	40 (73)
Carboplatin, daily	9 (22)	6 (11)
Carboplatin + nab-paclitaxel	5 (12)	0 (0)
Cisplatin + docetaxel	3 (7)	0 (0)
Cisplatin + vinorelbine	2 (5)	1 (2)
Cisplatin + etoposide	2 (5)	1 (2)
Cisplatin + tegafur-gimeracil-oteracil	1 (2)	6 (11)
Cisplatin + pemetrexed	1 (2)	0 (0)
Carboplatin + vinorelbine	0 (0)	1 (2)
Number (%) is shown. CCRT, concurrent chemoradiotherapy.
