# Supplementary material for: Radiotherapy Patterns of Care for Locally-advanced Non-small Cell Lung Cancer in the Pre- and Post-durvalumab Era: A Region-wide Survey in a Japanese Prefecture
Source: J Radiat Res. 2021 Dec 30;63(2):264–71. doi: 10.1093/jrr/rrab116 (PMC8944323; doi:10.1093/jrr/rrab116)
Supplement: SupplementaryTable2_rrab116 [file supplementarytable2_rrab116.xlsx]

## Sheet: T2
Supplementary Table 2. The reasons for not implementing CCRT
Reason	2017	2019
High age	16 (41)	10 (36)
Complications	6 (15)	6 (21)
Poor performance status	5 (13)	6 (21)
Stage II	6 (15)	0 (0)
Prior chemotherapy	0 (0)	2 (7)
Undetermined pathology	0 (0)	1 (4)
Refusal	0 (0)	1 (4)
Unknown	6 (15)	2 (7)
Number (%) is shown. CCRT, concurrent chemoradiotherapy.
