# Supplementary material for: Radiotherapy Patterns of Care for Locally-advanced Non-small Cell Lung Cancer in the Pre- and Post-durvalumab Era: A Region-wide Survey in a Japanese Prefecture
Source: J Radiat Res. 2021 Dec 30;63(2):264–71. doi: 10.1093/jrr/rrab116 (PMC8944323; doi:10.1093/jrr/rrab116)
Supplement: SupplementaryTable3_rrab116 [file supplementarytable3_rrab116.xlsx]

## Sheet: T3
Supplementary Table 3. Reasons for not implementing consolidation durvalumab after CCRT
Reason	n
Disease progression	3
Radiation pneumonitis	3
Refusal	3
Poor performance status	1
Others	3
Unknown	2
CCRT, concurrent chemoradiotherapy. Others include drug-induced pneumonia, planned surgery, and synchronous cancer.
