# Supplementary material for: Radiotherapy Patterns of Care for Locally-advanced Non-small Cell Lung Cancer in the Pre- and Post-durvalumab Era: A Region-wide Survey in a Japanese Prefecture
Source: J Radiat Res. 2021 Dec 30;63(2):264–71. doi: 10.1093/jrr/rrab116 (PMC8944323; doi:10.1093/jrr/rrab116)
Supplement: SupplementaryTable4_rrab116 [file supplementarytable4_rrab116.xlsx]

## Sheet: T4
Supplementary Table 4. Reasons for discontinuance of consolidation durvalumab after CCRT
Reason	n
Disease progression	8
Pneumonitis	7
Poor performance status	2
Others	5
CCRT, concurrent chemoradiotherapy. Others include hypothyroidism, skin rash, cerebral infarction, death from infection, and refusal.
