# Supplementary material for: Radiotherapy Patterns of Care for Locally-advanced Non-small Cell Lung Cancer in the Pre- and Post-durvalumab Era: A Region-wide Survey in a Japanese Prefecture
Source: J Radiat Res. 2021 Dec 30;63(2):264–71. doi: 10.1093/jrr/rrab116 (PMC8944323; doi:10.1093/jrr/rrab116)
Supplement: SupplementaryTable5_rrab116 [file supplementarytable5_rrab116.xlsx]

## Sheet: T5
Supplementary Table 5. Reasons for a durvalumab interval longer than every 2 weeks
Reason	n
Pneumonitis	3
Hypothyroidism	1
Others	1
Unknown	1
